# Supplementary material for: Subgenera of Charidotella Weise with description of a new subgenus and species from Brazil (Coleoptera, Chrysomelidae, Cassidinae, Cassidini)
Source: Zookeys. 2015 May 28;(506):61–74. doi: 10.3897/zookeys.506.8770 (PMC4467181; doi:10.3897/zookeys.506.8770)
Supplement: XML Treatment for Charidotella (s. str.) [file zookeys.506.8770-treatment1.xml]

<!DOCTYPE tp:taxon-treatment
  PUBLIC "-//TaxonX//DTD Taxonomic Treatment Publishing DTD v0 20100105//EN" "tax-treatment-NSO.dtd">
<tp:taxon-treatment xmlns:tp="http://www.plazi.org/taxpub"><tp:treatment-meta><kwd-group><label>Taxon classification</label><kwd><named-content content-type="kingdom">Animalia</named-content></kwd><kwd><named-content content-type="order">Coleoptera</named-content></kwd><kwd><named-content content-type="family">Chrysomelidae</named-content></kwd></kwd-group><mixed-citation publication-type="journal"><person-group><name><surname>Sekerka</surname><given-names>Lukáš</given-names></name><name><surname>Borowiec</surname><given-names>Lech</given-names></name></person-group><article-title>Subgenera of <italic><tp:taxon-name><tp:taxon-name-part taxon-name-part-type="genus">Charidotella</tp:taxon-name-part></tp:taxon-name></italic> Weise with description of a new subgenus and species from Brazil (<tp:taxon-name><tp:taxon-name-part taxon-name-part-type="order">Coleoptera</tp:taxon-name-part></tp:taxon-name>, <tp:taxon-name><tp:taxon-name-part taxon-name-part-type="family">Chrysomelidae</tp:taxon-name-part></tp:taxon-name>, <tp:taxon-name><tp:taxon-name-part taxon-name-part-type="subfamily">Cassidinae</tp:taxon-name-part></tp:taxon-name>, <tp:taxon-name><tp:taxon-name-part taxon-name-part-type="tribe">Cassidini</tp:taxon-name-part></tp:taxon-name>)</article-title><source>Zookeys</source><day>28</day><month>5</month><year>2015</year><volume>2015</volume><issue>506</issue><fpage>61</fpage><lpage>74</lpage><pub-id pub-id-type="doi">10.3897/zookeys.506.8770</pub-id></mixed-citation></tp:treatment-meta><tp:nomenclature><tp:taxon-name>
                        
                        <tp:taxon-name-part taxon-name-part-type="subgenus">Charidotella</tp:taxon-name-part>
                        <tp:taxon-name-part taxon-name-part-type="sensu">(s. str.)</tp:taxon-name-part>
                    </tp:taxon-name><tp:taxon-authority>Weise, 1896</tp:taxon-authority><xref ref-type="fig" rid="F2">Figs 8–9</xref><tp:nomenclature-citation-list><tp:nomenclature-citation><tp:taxon-name><tp:taxon-name-part taxon-name-part-type="genus">Charidotella</tp:taxon-name-part></tp:taxon-name><comment> Weise, 1896: 13.</comment></tp:nomenclature-citation></tp:nomenclature-citation-list></tp:nomenclature><tp:treatment-sec sec-type="Type species"><title>Type species.</title><p><italic><tp:taxon-name><tp:taxon-name-part taxon-name-part-type="genus">Cassida</tp:taxon-name-part> <tp:taxon-name-part taxon-name-part-type="species">zona</tp:taxon-name-part></tp:taxon-name></italic> Fabricius, 1801 by monotypy.</p></tp:treatment-sec><tp:treatment-sec sec-type="Number of species"><title>Number of species.</title><p>67 (<xref ref-type="bibr" rid="B7">Borowiec and Świętojańska 2015</xref>, present paper).</p></tp:treatment-sec><tp:treatment-sec sec-type="Key to species"><title>Key to species.</title><p><xref ref-type="bibr" rid="B6">Borowiec (2007)</xref> proposed a key covering 23 species with pattern on the ventral part of the elytral disc.</p></tp:treatment-sec><tp:treatment-sec sec-type="Range"><title>Range.</title><p>Canada to Argentina.</p></tp:treatment-sec><tp:treatment-sec sec-type="Distinguishing characters"><title>Distinguishing characters.</title><p>Species of the nominotypical subgenus can be separated by all tarsal claws with a basal tooth of variable size, or in males the outer claw of mesotarsi is with small tooth or simple. They also have subcircular to subtriangular body and are more convex in comparison to most other subgenera except <italic><tp:taxon-name><tp:taxon-name-part taxon-name-part-type="subgenus">Metrionaspis</tp:taxon-name-part></tp:taxon-name></italic> and <italic><tp:taxon-name><tp:taxon-name-part taxon-name-part-type="subgenus">Chapadacassis</tp:taxon-name-part></tp:taxon-name></italic> subgen. n. Otherwise the nominotypical subgenus is polymorphic displaying greater variability and some species externally reminds other subgenera. Most species are yellow with or without pattern on the ventral side of the elytral disc which can be variable. After revising most species of <italic><tp:taxon-name><tp:taxon-name-part taxon-name-part-type="genus">Charidotella</tp:taxon-name-part></tp:taxon-name></italic> there is no species in the nominotypical subgenus with dark annulus on the upper side of the elytra and all such coloured species are here transferred to <italic><tp:taxon-name><tp:taxon-name-part taxon-name-part-type="genus">Xenocassis</tp:taxon-name-part></tp:taxon-name></italic>.</p></tp:treatment-sec><tp:treatment-sec><!--Section generated to contain objects referenced in tp:taxon-treatment.--><fig id="F2" position="float" orientation="portrait"><label>Figures 8–17.</label><caption><p>Type species for subgenera of <italic><tp:taxon-name><tp:taxon-name-part taxon-name-part-type="genus">Charidotella</tp:taxon-name-part></tp:taxon-name></italic>. <bold>8–9</bold> <tp:taxon-name><tp:taxon-name-part taxon-name-part-type="genus">Charidotella</tp:taxon-name-part> <tp:taxon-name-part taxon-name-part-type="sensu">(s. str.)</tp:taxon-name-part> <tp:taxon-name-part taxon-name-part-type="species">zona</tp:taxon-name-part></tp:taxon-name> (Fabricius, 1801) <bold>10–11</bold> <tp:taxon-name><tp:taxon-name-part taxon-name-part-type="genus">Charidotella</tp:taxon-name-part> (<tp:taxon-name-part taxon-name-part-type="subgenus">Chaerocassis</tp:taxon-name-part>) <tp:taxon-name-part taxon-name-part-type="species">marculenta</tp:taxon-name-part></tp:taxon-name> (Boheman, 1855) <bold>12–13</bold> <tp:taxon-name><tp:taxon-name-part taxon-name-part-type="genus">Charidotella</tp:taxon-name-part> (<tp:taxon-name-part taxon-name-part-type="subgenus">Xenocassis</tp:taxon-name-part>) <tp:taxon-name-part taxon-name-part-type="species">amoena</tp:taxon-name-part></tp:taxon-name> (Boheman, 1855) <bold>14–15</bold> <tp:taxon-name><tp:taxon-name-part taxon-name-part-type="genus">Charidotella</tp:taxon-name-part> (<tp:taxon-name-part taxon-name-part-type="subgenus">Philaspis</tp:taxon-name-part>) <tp:taxon-name-part taxon-name-part-type="species">seriatopunctata</tp:taxon-name-part></tp:taxon-name> (Spaeth, 1901) <bold>16–17</bold> <tp:taxon-name><tp:taxon-name-part taxon-name-part-type="genus">Charidotella</tp:taxon-name-part> (<tp:taxon-name-part taxon-name-part-type="subgenus">Metrionaspis</tp:taxon-name-part>) <tp:taxon-name-part taxon-name-part-type="species">rubicunda</tp:taxon-name-part></tp:taxon-name> (Guérin-Méneville, 1844).</p></caption><graphic xmlns:xlink="http://www.w3.org/1999/xlink" xlink:href="zookeys-506-061-g002.jpg" position="float" orientation="portrait" xlink:type="simple" id="oo_44385.jpg"/></fig></tp:treatment-sec><ref-list><ref id="B7"><mixed-citation xmlns:xlink="http://www.w3.org/1999/xlink" xlink:type="simple"><person-group><name name-style="western"><surname>Borowiec</surname><given-names>L</given-names></name><name name-style="western"><surname>Świętojańska</surname><given-names>J</given-names></name></person-group> (<year>2015</year>) <source><tp:taxon-name><tp:taxon-name-part taxon-name-part-type="subfamily">Cassidinae</tp:taxon-name-part></tp:taxon-name> of the world – an interactive manual (<tp:taxon-name><tp:taxon-name-part taxon-name-part-type="order">Coleoptera</tp:taxon-name-part></tp:taxon-name>: <tp:taxon-name><tp:taxon-name-part taxon-name-part-type="family">Chrysomelidae</tp:taxon-name-part></tp:taxon-name>)</source>. Permanent electronic publication available from: <ext-link ext-link-type="uri" xlink:href="http://culex.biol.uni.wroc.pl/cassidae/katalog%20internetowy/index.htm" xlink:type="simple">http://culex.biol.uni.wroc.pl/cassidae/katalog%20internetowy/index.htm</ext-link> [<date-in-citation content-type="access-date">accessed 12 April 2015</date-in-citation>]</mixed-citation></ref><ref id="B6"><mixed-citation xmlns:xlink="http://www.w3.org/1999/xlink" xlink:type="simple"><person-group><name name-style="western"><surname>Borowiec</surname><given-names>L</given-names></name></person-group> (<year>2007</year>) <article-title>Two new species of <italic><tp:taxon-name><tp:taxon-name-part taxon-name-part-type="genus">Charidotella</tp:taxon-name-part></tp:taxon-name></italic> Weise (<tp:taxon-name><tp:taxon-name-part taxon-name-part-type="order">Coleoptera</tp:taxon-name-part></tp:taxon-name>: <tp:taxon-name><tp:taxon-name-part taxon-name-part-type="family">Chrysomelidae</tp:taxon-name-part></tp:taxon-name>: <tp:taxon-name><tp:taxon-name-part taxon-name-part-type="subfamily">Cassidinae</tp:taxon-name-part></tp:taxon-name>: <tp:taxon-name><tp:taxon-name-part taxon-name-part-type="tribe">Cassidini</tp:taxon-name-part></tp:taxon-name>), with a key to <italic><tp:taxon-name><tp:taxon-name-part taxon-name-part-type="genus">Charidotella</tp:taxon-name-part> <tp:taxon-name-part taxon-name-part-type="species">sexpunctata</tp:taxon-name-part></tp:taxon-name></italic> group.</article-title> <source>Zootaxa</source> <volume>1586</volume>: <fpage>59</fpage>–<lpage>66</lpage>.</mixed-citation></ref></ref-list></tp:taxon-treatment>
