# Supplementary material for: Subgenera of Charidotella Weise with description of a new subgenus and species from Brazil (Coleoptera, Chrysomelidae, Cassidinae, Cassidini)
Source: Zookeys. 2015 May 28;(506):61–74. doi: 10.3897/zookeys.506.8770 (PMC4467181; doi:10.3897/zookeys.506.8770)
Supplement: XML Treatment for Chaerocassis [file zookeys.506.8770-treatment2.xml]

<!DOCTYPE tp:taxon-treatment
  PUBLIC "-//TaxonX//DTD Taxonomic Treatment Publishing DTD v0 20100105//EN" "tax-treatment-NSO.dtd">
<tp:taxon-treatment xmlns:tp="http://www.plazi.org/taxpub"><tp:treatment-meta><kwd-group><label>Taxon classification</label><kwd><named-content content-type="kingdom">Animalia</named-content></kwd><kwd><named-content content-type="order">Coleoptera</named-content></kwd><kwd><named-content content-type="family">Chrysomelidae</named-content></kwd></kwd-group><mixed-citation publication-type="journal"><person-group><name><surname>Sekerka</surname><given-names>Lukáš</given-names></name><name><surname>Borowiec</surname><given-names>Lech</given-names></name></person-group><article-title>Subgenera of <italic><tp:taxon-name><tp:taxon-name-part taxon-name-part-type="genus">Charidotella</tp:taxon-name-part></tp:taxon-name></italic> Weise with description of a new subgenus and species from Brazil (<tp:taxon-name><tp:taxon-name-part taxon-name-part-type="order">Coleoptera</tp:taxon-name-part></tp:taxon-name>, <tp:taxon-name><tp:taxon-name-part taxon-name-part-type="family">Chrysomelidae</tp:taxon-name-part></tp:taxon-name>, <tp:taxon-name><tp:taxon-name-part taxon-name-part-type="subfamily">Cassidinae</tp:taxon-name-part></tp:taxon-name>, <tp:taxon-name><tp:taxon-name-part taxon-name-part-type="tribe">Cassidini</tp:taxon-name-part></tp:taxon-name>)</article-title><source>Zookeys</source><day>28</day><month>5</month><year>2015</year><volume>2015</volume><issue>506</issue><fpage>61</fpage><lpage>74</lpage><pub-id pub-id-type="doi">10.3897/zookeys.506.8770</pub-id></mixed-citation></tp:treatment-meta><tp:nomenclature><tp:taxon-name>
                        
                        <tp:taxon-name-part taxon-name-part-type="subgenus">Chaerocassis</tp:taxon-name-part>
                    </tp:taxon-name><tp:taxon-authority>Spaeth in Hincks, 1952</tp:taxon-authority><xref ref-type="fig" rid="F2">Figs 10–11</xref><tp:nomenclature-citation-list><tp:nomenclature-citation><tp:taxon-name><tp:taxon-name-part taxon-name-part-type="genus">Charidotella</tp:taxon-name-part> <tp:taxon-name-part taxon-name-part-type="infraspecific-rank">subgen.</tp:taxon-name-part> <tp:taxon-name-part taxon-name-part-type="subgenus">Chaerocassis</tp:taxon-name-part></tp:taxon-name><comment> Spaeth in Hincks, 1952: 350.</comment></tp:nomenclature-citation></tp:nomenclature-citation-list></tp:nomenclature><tp:treatment-sec sec-type="Type species"><title>Type species.</title><p><italic><tp:taxon-name><tp:taxon-name-part taxon-name-part-type="genus">Coptocycla</tp:taxon-name-part> <tp:taxon-name-part taxon-name-part-type="species">marculenta</tp:taxon-name-part></tp:taxon-name></italic> Boheman, 1855 by original designation.</p></tp:treatment-sec><tp:treatment-sec sec-type="Number of species"><title>Number of species.</title><p>6 (<xref ref-type="bibr" rid="B7">Borowiec and Świętojańska 2015</xref>).</p></tp:treatment-sec><tp:treatment-sec sec-type="Key to species"><title>Key to species.</title><p>Not yet proposed.</p></tp:treatment-sec><tp:treatment-sec sec-type="Range"><title>Range.</title><p>USA to Panama.</p></tp:treatment-sec><tp:treatment-sec sec-type="Distinguishing characters"><title>Distinguishing characters.</title><p><italic><tp:taxon-name><tp:taxon-name-part taxon-name-part-type="genus">Chaerocassis</tp:taxon-name-part></tp:taxon-name></italic> species have subcircular or oval body outline, regularly convex elytra, the base of the elytra distinctly wider than the pronotum and humeral angles moderately projecting anterad. Four species have explanate margin of the elytra with basal and posterolateral spots. One species has outer margin of the elytra black and the type species is uniformly yellow. Males have the outer claw of meso- and metatarsi, or both claws of meso- and the outer claw of metatarsi simple. Females have all claws appendiculate or one of the meso- and metatarsi simple. They are externally close to the nominotypical subgenus but can be easily separated by one of the metaclaws simple and elytra always without pattern on uderside.</p></tp:treatment-sec><tp:treatment-sec><!--Section generated to contain objects referenced in tp:taxon-treatment.--><fig id="F2" position="float" orientation="portrait"><label>Figures 8–17.</label><caption><p>Type species for subgenera of <italic><tp:taxon-name><tp:taxon-name-part taxon-name-part-type="genus">Charidotella</tp:taxon-name-part></tp:taxon-name></italic>. <bold>8–9</bold> <tp:taxon-name><tp:taxon-name-part taxon-name-part-type="genus">Charidotella</tp:taxon-name-part> <tp:taxon-name-part taxon-name-part-type="sensu">(s. str.)</tp:taxon-name-part> <tp:taxon-name-part taxon-name-part-type="species">zona</tp:taxon-name-part></tp:taxon-name> (Fabricius, 1801) <bold>10–11</bold> <tp:taxon-name><tp:taxon-name-part taxon-name-part-type="genus">Charidotella</tp:taxon-name-part> (<tp:taxon-name-part taxon-name-part-type="subgenus">Chaerocassis</tp:taxon-name-part>) <tp:taxon-name-part taxon-name-part-type="species">marculenta</tp:taxon-name-part></tp:taxon-name> (Boheman, 1855) <bold>12–13</bold> <tp:taxon-name><tp:taxon-name-part taxon-name-part-type="genus">Charidotella</tp:taxon-name-part> (<tp:taxon-name-part taxon-name-part-type="subgenus">Xenocassis</tp:taxon-name-part>) <tp:taxon-name-part taxon-name-part-type="species">amoena</tp:taxon-name-part></tp:taxon-name> (Boheman, 1855) <bold>14–15</bold> <tp:taxon-name><tp:taxon-name-part taxon-name-part-type="genus">Charidotella</tp:taxon-name-part> (<tp:taxon-name-part taxon-name-part-type="subgenus">Philaspis</tp:taxon-name-part>) <tp:taxon-name-part taxon-name-part-type="species">seriatopunctata</tp:taxon-name-part></tp:taxon-name> (Spaeth, 1901) <bold>16–17</bold> <tp:taxon-name><tp:taxon-name-part taxon-name-part-type="genus">Charidotella</tp:taxon-name-part> (<tp:taxon-name-part taxon-name-part-type="subgenus">Metrionaspis</tp:taxon-name-part>) <tp:taxon-name-part taxon-name-part-type="species">rubicunda</tp:taxon-name-part></tp:taxon-name> (Guérin-Méneville, 1844).</p></caption><graphic xmlns:xlink="http://www.w3.org/1999/xlink" xlink:href="zookeys-506-061-g002.jpg" position="float" orientation="portrait" xlink:type="simple" id="oo_44385.jpg"/></fig></tp:treatment-sec><ref-list><ref id="B7"><mixed-citation xmlns:xlink="http://www.w3.org/1999/xlink" xlink:type="simple"><person-group><name name-style="western"><surname>Borowiec</surname><given-names>L</given-names></name><name name-style="western"><surname>Świętojańska</surname><given-names>J</given-names></name></person-group> (<year>2015</year>) <source><tp:taxon-name><tp:taxon-name-part taxon-name-part-type="subfamily">Cassidinae</tp:taxon-name-part></tp:taxon-name> of the world – an interactive manual (<tp:taxon-name><tp:taxon-name-part taxon-name-part-type="order">Coleoptera</tp:taxon-name-part></tp:taxon-name>: <tp:taxon-name><tp:taxon-name-part taxon-name-part-type="family">Chrysomelidae</tp:taxon-name-part></tp:taxon-name>)</source>. Permanent electronic publication available from: <ext-link ext-link-type="uri" xlink:href="http://culex.biol.uni.wroc.pl/cassidae/katalog%20internetowy/index.htm" xlink:type="simple">http://culex.biol.uni.wroc.pl/cassidae/katalog%20internetowy/index.htm</ext-link> [<date-in-citation content-type="access-date">accessed 12 April 2015</date-in-citation>]</mixed-citation></ref></ref-list></tp:taxon-treatment>
