# Supplementary material for: Subgenera of Charidotella Weise with description of a new subgenus and species from Brazil (Coleoptera, Chrysomelidae, Cassidinae, Cassidini)
Source: Zookeys. 2015 May 28;(506):61–74. doi: 10.3897/zookeys.506.8770 (PMC4467181; doi:10.3897/zookeys.506.8770)
Supplement: XML Treatment for Metrionaspis [file zookeys.506.8770-treatment3.xml]

<!DOCTYPE tp:taxon-treatment
  PUBLIC "-//TaxonX//DTD Taxonomic Treatment Publishing DTD v0 20100105//EN" "tax-treatment-NSO.dtd">
<tp:taxon-treatment xmlns:tp="http://www.plazi.org/taxpub"><tp:treatment-meta><kwd-group><label>Taxon classification</label><kwd><named-content content-type="kingdom">Animalia</named-content></kwd><kwd><named-content content-type="order">Coleoptera</named-content></kwd><kwd><named-content content-type="family">Chrysomelidae</named-content></kwd></kwd-group><mixed-citation publication-type="journal"><person-group><name><surname>Sekerka</surname><given-names>Lukáš</given-names></name><name><surname>Borowiec</surname><given-names>Lech</given-names></name></person-group><article-title>Subgenera of <italic><tp:taxon-name><tp:taxon-name-part taxon-name-part-type="genus">Charidotella</tp:taxon-name-part></tp:taxon-name></italic> Weise with description of a new subgenus and species from Brazil (<tp:taxon-name><tp:taxon-name-part taxon-name-part-type="order">Coleoptera</tp:taxon-name-part></tp:taxon-name>, <tp:taxon-name><tp:taxon-name-part taxon-name-part-type="family">Chrysomelidae</tp:taxon-name-part></tp:taxon-name>, <tp:taxon-name><tp:taxon-name-part taxon-name-part-type="subfamily">Cassidinae</tp:taxon-name-part></tp:taxon-name>, <tp:taxon-name><tp:taxon-name-part taxon-name-part-type="tribe">Cassidini</tp:taxon-name-part></tp:taxon-name>)</article-title><source>Zookeys</source><day>28</day><month>5</month><year>2015</year><volume>2015</volume><issue>506</issue><fpage>61</fpage><lpage>74</lpage><pub-id pub-id-type="doi">10.3897/zookeys.506.8770</pub-id></mixed-citation></tp:treatment-meta><tp:nomenclature><tp:taxon-name>
                        
                        <tp:taxon-name-part taxon-name-part-type="subgenus">Metrionaspis</tp:taxon-name-part>
                    </tp:taxon-name><tp:taxon-authority>Spaeth, 1942</tp:taxon-authority><xref ref-type="fig" rid="F2">Figs 16–17</xref><tp:nomenclature-citation-list><tp:nomenclature-citation><tp:taxon-name><tp:taxon-name-part taxon-name-part-type="genus">Metrionaspis</tp:taxon-name-part></tp:taxon-name><comment> Spaeth, 1942: 39; <xref ref-type="bibr" rid="B3">Borowiec 1989</xref>: 204 (as subgenus of <italic><tp:taxon-name><tp:taxon-name-part taxon-name-part-type="genus">Charidotella</tp:taxon-name-part></tp:taxon-name></italic>).</comment></tp:nomenclature-citation></tp:nomenclature-citation-list></tp:nomenclature><tp:treatment-sec sec-type="Type species"><title>Type species.</title><p><italic><tp:taxon-name><tp:taxon-name-part taxon-name-part-type="genus">Aspidomorpha</tp:taxon-name-part> <tp:taxon-name-part taxon-name-part-type="species">rubicunda</tp:taxon-name-part></tp:taxon-name></italic> Guérin-Méneville, 1844 by monotypy.</p></tp:treatment-sec><tp:treatment-sec sec-type="Number of species"><title>Number of species.</title><p>2 (<xref ref-type="bibr" rid="B7">Borowiec and Świętojańska 2015</xref>).</p></tp:treatment-sec><tp:treatment-sec sec-type="Key to species"><title>Key to species.</title><p>Not yet proposed.</p></tp:treatment-sec><tp:treatment-sec sec-type="Range"><title>Range.</title><p><italic><tp:taxon-name><tp:taxon-name-part taxon-name-part-type="genus">Charidotella</tp:taxon-name-part> <tp:taxon-name-part taxon-name-part-type="species">rubicunda</tp:taxon-name-part></tp:taxon-name></italic> is widely distributed through South America from Colombia to Argentina while <italic><tp:taxon-name><tp:taxon-name-part taxon-name-part-type="genus">Charidotella</tp:taxon-name-part> <tp:taxon-name-part taxon-name-part-type="species">santaremi</tp:taxon-name-part></tp:taxon-name></italic> Borowiec, 1995 is so far known only from the state of Pará in Brazil.</p></tp:treatment-sec><tp:treatment-sec sec-type="Distinguishing characters"><title>Distinguishing characters.</title><p>The two <italic><tp:taxon-name><tp:taxon-name-part taxon-name-part-type="subgenus">Metrionaspis</tp:taxon-name-part></tp:taxon-name></italic> species have a broadly oval to subtriangular body outline, base of the elytra distinctly wider than pronotum with humeral angles projecting anterad, explanate margin of the elytra with humeral and posterolateral spots, and the elytra with a postscutellar tubercle. Externally both species are very similar to two <italic><tp:taxon-name><tp:taxon-name-part taxon-name-part-type="subgenus">Charidotella</tp:taxon-name-part></tp:taxon-name></italic> s. str. species, <italic><tp:taxon-name><tp:taxon-name-part taxon-name-part-type="genus">Charidotella</tp:taxon-name-part> <tp:taxon-name-part taxon-name-part-type="species">tuberculata</tp:taxon-name-part></tp:taxon-name></italic> (Fabricius, 1775) and <italic><tp:taxon-name><tp:taxon-name-part taxon-name-part-type="genus">Charidotella</tp:taxon-name-part> <tp:taxon-name-part taxon-name-part-type="species">ventricosa</tp:taxon-name-part></tp:taxon-name></italic> (Boheman, 1855), but they can be separated by an impunctate explanate margin of the elytra and claws of the metatarsi in both sexes with a basal tooth. While <italic><tp:taxon-name><tp:taxon-name-part taxon-name-part-type="subgenus">Metrionaspis</tp:taxon-name-part></tp:taxon-name></italic> species have humeral area of the explanate margin punctate and the inner claw of the metatarsi simple in both sexes.</p></tp:treatment-sec><tp:treatment-sec><!--Section generated to contain objects referenced in tp:taxon-treatment.--><fig id="F2" position="float" orientation="portrait"><label>Figures 8–17.</label><caption><p>Type species for subgenera of <italic><tp:taxon-name><tp:taxon-name-part taxon-name-part-type="genus">Charidotella</tp:taxon-name-part></tp:taxon-name></italic>. <bold>8–9</bold> <tp:taxon-name><tp:taxon-name-part taxon-name-part-type="genus">Charidotella</tp:taxon-name-part> <tp:taxon-name-part taxon-name-part-type="sensu">(s. str.)</tp:taxon-name-part> <tp:taxon-name-part taxon-name-part-type="species">zona</tp:taxon-name-part></tp:taxon-name> (Fabricius, 1801) <bold>10–11</bold> <tp:taxon-name><tp:taxon-name-part taxon-name-part-type="genus">Charidotella</tp:taxon-name-part> (<tp:taxon-name-part taxon-name-part-type="subgenus">Chaerocassis</tp:taxon-name-part>) <tp:taxon-name-part taxon-name-part-type="species">marculenta</tp:taxon-name-part></tp:taxon-name> (Boheman, 1855) <bold>12–13</bold> <tp:taxon-name><tp:taxon-name-part taxon-name-part-type="genus">Charidotella</tp:taxon-name-part> (<tp:taxon-name-part taxon-name-part-type="subgenus">Xenocassis</tp:taxon-name-part>) <tp:taxon-name-part taxon-name-part-type="species">amoena</tp:taxon-name-part></tp:taxon-name> (Boheman, 1855) <bold>14–15</bold> <tp:taxon-name><tp:taxon-name-part taxon-name-part-type="genus">Charidotella</tp:taxon-name-part> (<tp:taxon-name-part taxon-name-part-type="subgenus">Philaspis</tp:taxon-name-part>) <tp:taxon-name-part taxon-name-part-type="species">seriatopunctata</tp:taxon-name-part></tp:taxon-name> (Spaeth, 1901) <bold>16–17</bold> <tp:taxon-name><tp:taxon-name-part taxon-name-part-type="genus">Charidotella</tp:taxon-name-part> (<tp:taxon-name-part taxon-name-part-type="subgenus">Metrionaspis</tp:taxon-name-part>) <tp:taxon-name-part taxon-name-part-type="species">rubicunda</tp:taxon-name-part></tp:taxon-name> (Guérin-Méneville, 1844).</p></caption><graphic xmlns:xlink="http://www.w3.org/1999/xlink" xlink:href="zookeys-506-061-g002.jpg" position="float" orientation="portrait" xlink:type="simple" id="oo_44385.jpg"/></fig></tp:treatment-sec><ref-list><ref id="B3"><mixed-citation xmlns:xlink="http://www.w3.org/1999/xlink" xlink:type="simple"><person-group><name name-style="western"><surname>Borowiec</surname><given-names>L</given-names></name></person-group> (<year>1989</year>) <article-title>Three new species of <italic><tp:taxon-name><tp:taxon-name-part taxon-name-part-type="genus">Charidotella</tp:taxon-name-part></tp:taxon-name></italic> Weise (<tp:taxon-name><tp:taxon-name-part taxon-name-part-type="order">Coleoptera</tp:taxon-name-part></tp:taxon-name>, <tp:taxon-name><tp:taxon-name-part taxon-name-part-type="family">Chrysomelidae</tp:taxon-name-part></tp:taxon-name>, <tp:taxon-name><tp:taxon-name-part taxon-name-part-type="subfamily">Cassidinae</tp:taxon-name-part></tp:taxon-name>), with checklist of the genus.</article-title> <source>Polskie Pismo Entomologiczne</source> <volume>59</volume>: <fpage>203</fpage>–<lpage>222</lpage>.</mixed-citation></ref><ref id="B7"><mixed-citation xmlns:xlink="http://www.w3.org/1999/xlink" xlink:type="simple"><person-group><name name-style="western"><surname>Borowiec</surname><given-names>L</given-names></name><name name-style="western"><surname>Świętojańska</surname><given-names>J</given-names></name></person-group> (<year>2015</year>) <source><tp:taxon-name><tp:taxon-name-part taxon-name-part-type="subfamily">Cassidinae</tp:taxon-name-part></tp:taxon-name> of the world – an interactive manual (<tp:taxon-name><tp:taxon-name-part taxon-name-part-type="order">Coleoptera</tp:taxon-name-part></tp:taxon-name>: <tp:taxon-name><tp:taxon-name-part taxon-name-part-type="family">Chrysomelidae</tp:taxon-name-part></tp:taxon-name>)</source>. Permanent electronic publication available from: <ext-link ext-link-type="uri" xlink:href="http://culex.biol.uni.wroc.pl/cassidae/katalog%20internetowy/index.htm" xlink:type="simple">http://culex.biol.uni.wroc.pl/cassidae/katalog%20internetowy/index.htm</ext-link> [<date-in-citation content-type="access-date">accessed 12 April 2015</date-in-citation>]</mixed-citation></ref></ref-list></tp:taxon-treatment>
