# Supplementary material for: Subgenera of Charidotella Weise with description of a new subgenus and species from Brazil (Coleoptera, Chrysomelidae, Cassidinae, Cassidini)
Source: Zookeys. 2015 May 28;(506):61–74. doi: 10.3897/zookeys.506.8770 (PMC4467181; doi:10.3897/zookeys.506.8770)
Supplement: XML Treatment for Philaspis [file zookeys.506.8770-treatment4.xml]

<!DOCTYPE tp:taxon-treatment
  PUBLIC "-//TaxonX//DTD Taxonomic Treatment Publishing DTD v0 20100105//EN" "tax-treatment-NSO.dtd">
<tp:taxon-treatment xmlns:tp="http://www.plazi.org/taxpub"><tp:treatment-meta><kwd-group><label>Taxon classification</label><kwd><named-content content-type="kingdom">Animalia</named-content></kwd><kwd><named-content content-type="order">Coleoptera</named-content></kwd><kwd><named-content content-type="family">Chrysomelidae</named-content></kwd></kwd-group><mixed-citation publication-type="journal"><person-group><name><surname>Sekerka</surname><given-names>Lukáš</given-names></name><name><surname>Borowiec</surname><given-names>Lech</given-names></name></person-group><article-title>Subgenera of <italic><tp:taxon-name><tp:taxon-name-part taxon-name-part-type="genus">Charidotella</tp:taxon-name-part></tp:taxon-name></italic> Weise with description of a new subgenus and species from Brazil (<tp:taxon-name><tp:taxon-name-part taxon-name-part-type="order">Coleoptera</tp:taxon-name-part></tp:taxon-name>, <tp:taxon-name><tp:taxon-name-part taxon-name-part-type="family">Chrysomelidae</tp:taxon-name-part></tp:taxon-name>, <tp:taxon-name><tp:taxon-name-part taxon-name-part-type="subfamily">Cassidinae</tp:taxon-name-part></tp:taxon-name>, <tp:taxon-name><tp:taxon-name-part taxon-name-part-type="tribe">Cassidini</tp:taxon-name-part></tp:taxon-name>)</article-title><source>Zookeys</source><day>28</day><month>5</month><year>2015</year><volume>2015</volume><issue>506</issue><fpage>61</fpage><lpage>74</lpage><pub-id pub-id-type="doi">10.3897/zookeys.506.8770</pub-id></mixed-citation></tp:treatment-meta><tp:nomenclature><tp:taxon-name>
                        
                        <tp:taxon-name-part taxon-name-part-type="subgenus">Philaspis</tp:taxon-name-part>
                    </tp:taxon-name><tp:taxon-authority>Spaeth, 1913</tp:taxon-authority><xref ref-type="fig" rid="F2">Figs 14–15</xref><!--PageBreak--><tp:nomenclature-citation-list><tp:nomenclature-citation><tp:taxon-name><tp:taxon-name-part taxon-name-part-type="genus">Philaspis</tp:taxon-name-part></tp:taxon-name><comment> Spaeth, 1913: 142; <xref ref-type="bibr" rid="B9">Hincks 1952</xref>: 342 (as subgenus of <italic><tp:taxon-name><tp:taxon-name-part taxon-name-part-type="genus">Charidotella</tp:taxon-name-part></tp:taxon-name></italic>).</comment></tp:nomenclature-citation></tp:nomenclature-citation-list></tp:nomenclature><tp:treatment-sec sec-type="Type species"><title>Type species.</title><p><italic><tp:taxon-name><tp:taxon-name-part taxon-name-part-type="genus">Odontionycha</tp:taxon-name-part> <tp:taxon-name-part taxon-name-part-type="species">seriatopunctata</tp:taxon-name-part></tp:taxon-name></italic> Spaeth, 1901 designated by <xref ref-type="bibr" rid="B9">Hincks (1952)</xref>.</p></tp:treatment-sec><tp:treatment-sec sec-type="Number of species"><title>Number of species.</title><p>10 (<xref ref-type="bibr" rid="B5">Borowiec 2004</xref>, present paper).</p></tp:treatment-sec><tp:treatment-sec sec-type="Key to species"><title>Key to species.</title><p><xref ref-type="bibr" rid="B13">Spaeth (1936)</xref> covered eight species, <xref ref-type="bibr" rid="B5">Borowiec (2004)</xref> covered nine species.</p></tp:treatment-sec><tp:treatment-sec sec-type="Range"><title>Range.</title><p>One species in Mexico and Costa Rica, remaining in the southern part of South America.</p></tp:treatment-sec><tp:treatment-sec sec-type="Distinguishing characters"><title>Distinguishing characters.</title><p><italic><tp:taxon-name><tp:taxon-name-part taxon-name-part-type="subgenus">Philaspis</tp:taxon-name-part></tp:taxon-name></italic> species are at first glance easily distinguished by the parallel-sided elytra in combination with subangulate sides of the pronotum. All species are uniformly yellow or have a small black spot in the middle of each elytron.</p></tp:treatment-sec><tp:treatment-sec sec-type="Remarks"><title>Remarks.</title><p><italic><tp:taxon-name><tp:taxon-name-part taxon-name-part-type="genus">Charidotella</tp:taxon-name-part> <tp:taxon-name-part taxon-name-part-type="species">stulta</tp:taxon-name-part></tp:taxon-name></italic> (Boheman, 1855) was previously classified in the nominotypical subgenus. We recently examined its holotype, preserved in Museum für Naturkunde, Berlin, and found that it belongs to the subgenus <italic><tp:taxon-name><tp:taxon-name-part taxon-name-part-type="subgenus">Philaspis</tp:taxon-name-part></tp:taxon-name></italic> near <tp:taxon-name><tp:taxon-name-part taxon-name-part-type="genus">Charidotella</tp:taxon-name-part> (<tp:taxon-name-part taxon-name-part-type="subgenus">Philaspis</tp:taxon-name-part>) <tp:taxon-name-part taxon-name-part-type="species">inculta</tp:taxon-name-part></tp:taxon-name> (Boheman, 1855).</p></tp:treatment-sec><tp:treatment-sec><!--Section generated to contain objects referenced in tp:taxon-treatment.--><fig id="F2" position="float" orientation="portrait"><label>Figures 8–17.</label><caption><p>Type species for subgenera of <italic><tp:taxon-name><tp:taxon-name-part taxon-name-part-type="genus">Charidotella</tp:taxon-name-part></tp:taxon-name></italic>. <bold>8–9</bold> <tp:taxon-name><tp:taxon-name-part taxon-name-part-type="genus">Charidotella</tp:taxon-name-part> <tp:taxon-name-part taxon-name-part-type="sensu">(s. str.)</tp:taxon-name-part> <tp:taxon-name-part taxon-name-part-type="species">zona</tp:taxon-name-part></tp:taxon-name> (Fabricius, 1801) <bold>10–11</bold> <tp:taxon-name><tp:taxon-name-part taxon-name-part-type="genus">Charidotella</tp:taxon-name-part> (<tp:taxon-name-part taxon-name-part-type="subgenus">Chaerocassis</tp:taxon-name-part>) <tp:taxon-name-part taxon-name-part-type="species">marculenta</tp:taxon-name-part></tp:taxon-name> (Boheman, 1855) <bold>12–13</bold> <tp:taxon-name><tp:taxon-name-part taxon-name-part-type="genus">Charidotella</tp:taxon-name-part> (<tp:taxon-name-part taxon-name-part-type="subgenus">Xenocassis</tp:taxon-name-part>) <tp:taxon-name-part taxon-name-part-type="species">amoena</tp:taxon-name-part></tp:taxon-name> (Boheman, 1855) <bold>14–15</bold> <tp:taxon-name><tp:taxon-name-part taxon-name-part-type="genus">Charidotella</tp:taxon-name-part> (<tp:taxon-name-part taxon-name-part-type="subgenus">Philaspis</tp:taxon-name-part>) <tp:taxon-name-part taxon-name-part-type="species">seriatopunctata</tp:taxon-name-part></tp:taxon-name> (Spaeth, 1901) <bold>16–17</bold> <tp:taxon-name><tp:taxon-name-part taxon-name-part-type="genus">Charidotella</tp:taxon-name-part> (<tp:taxon-name-part taxon-name-part-type="subgenus">Metrionaspis</tp:taxon-name-part>) <tp:taxon-name-part taxon-name-part-type="species">rubicunda</tp:taxon-name-part></tp:taxon-name> (Guérin-Méneville, 1844).</p></caption><graphic xmlns:xlink="http://www.w3.org/1999/xlink" xlink:href="zookeys-506-061-g002.jpg" position="float" orientation="portrait" xlink:type="simple" id="oo_44385.jpg"/></fig></tp:treatment-sec><ref-list><ref id="B9"><mixed-citation xmlns:xlink="http://www.w3.org/1999/xlink" xlink:type="simple"><person-group><name name-style="western"><surname>Hincks</surname><given-names>WD</given-names></name></person-group> (<year>1952</year>) <article-title>The Genera of the <tp:taxon-name><tp:taxon-name-part taxon-name-part-type="subfamily">Cassidinae</tp:taxon-name-part></tp:taxon-name> (<tp:taxon-name><tp:taxon-name-part taxon-name-part-type="order">Coleoptera</tp:taxon-name-part></tp:taxon-name>: <tp:taxon-name><tp:taxon-name-part taxon-name-part-type="family">Chrysomelidae</tp:taxon-name-part></tp:taxon-name>).</article-title> <source>Transactions of the Royal Entomological Society of London</source> <volume>103</volume>(<issue>10</issue>): <fpage>327</fpage>–<lpage>358</lpage>. doi: <ext-link ext-link-type="doi" xlink:href="10.1111/j.1365-2311.1952.tb01061.x" xlink:type="simple">10.1111/j.1365-2311.1952.tb01061.x</ext-link></mixed-citation></ref><ref id="B5"><mixed-citation xmlns:xlink="http://www.w3.org/1999/xlink" xlink:type="simple"><person-group><name name-style="western"><surname>Borowiec</surname><given-names>L</given-names></name></person-group> (<year>2004</year>) <article-title><tp:taxon-name><tp:taxon-name-part taxon-name-part-type="genus">Charidotella</tp:taxon-name-part> (<tp:taxon-name-part taxon-name-part-type="subgenus">Philaspis</tp:taxon-name-part>) <tp:taxon-name-part taxon-name-part-type="species">marginepunctata</tp:taxon-name-part></tp:taxon-name>, a new species from Brazil (<tp:taxon-name><tp:taxon-name-part taxon-name-part-type="order">Coleoptera</tp:taxon-name-part></tp:taxon-name>: <tp:taxon-name><tp:taxon-name-part taxon-name-part-type="family">Chrysomelidae</tp:taxon-name-part></tp:taxon-name>: <tp:taxon-name><tp:taxon-name-part taxon-name-part-type="subfamily">Cassidinae</tp:taxon-name-part></tp:taxon-name>).</article-title> <source>Genus</source> <volume>15</volume>(<issue>2</issue>): <fpage>253</fpage>–<lpage>256</lpage>.</mixed-citation></ref><ref id="B13"><mixed-citation xmlns:xlink="http://www.w3.org/1999/xlink" xlink:type="simple"><person-group><name name-style="western"><surname>Spaeth</surname><given-names>F</given-names></name></person-group> (<year>1936</year>) <article-title>Mitteilungen über neue oder bemerkenswerte Cassidinen aus dem Senckenberg-Museum (Ins. Col.).</article-title> <source>Entomologische Rundschau</source> <volume>53</volume>(<issue>19</issue>): <fpage>259</fpage>–<lpage>262</lpage>.</mixed-citation></ref></ref-list></tp:taxon-treatment>
