# Supplementary material for: Subgenera of Charidotella Weise with description of a new subgenus and species from Brazil (Coleoptera, Chrysomelidae, Cassidinae, Cassidini)
Source: Zookeys. 2015 May 28;(506):61–74. doi: 10.3897/zookeys.506.8770 (PMC4467181; doi:10.3897/zookeys.506.8770)
Supplement: XML Treatment for Xenocassis [file zookeys.506.8770-treatment5.xml]

<!DOCTYPE tp:taxon-treatment
  PUBLIC "-//TaxonX//DTD Taxonomic Treatment Publishing DTD v0 20100105//EN" "tax-treatment-NSO.dtd">
<tp:taxon-treatment xmlns:tp="http://www.plazi.org/taxpub"><tp:treatment-meta><kwd-group><label>Taxon classification</label><kwd><named-content content-type="kingdom">Animalia</named-content></kwd><kwd><named-content content-type="order">Coleoptera</named-content></kwd><kwd><named-content content-type="family">Chrysomelidae</named-content></kwd></kwd-group><mixed-citation publication-type="journal"><person-group><name><surname>Sekerka</surname><given-names>Lukáš</given-names></name><name><surname>Borowiec</surname><given-names>Lech</given-names></name></person-group><article-title>Subgenera of <italic><tp:taxon-name><tp:taxon-name-part taxon-name-part-type="genus">Charidotella</tp:taxon-name-part></tp:taxon-name></italic> Weise with description of a new subgenus and species from Brazil (<tp:taxon-name><tp:taxon-name-part taxon-name-part-type="order">Coleoptera</tp:taxon-name-part></tp:taxon-name>, <tp:taxon-name><tp:taxon-name-part taxon-name-part-type="family">Chrysomelidae</tp:taxon-name-part></tp:taxon-name>, <tp:taxon-name><tp:taxon-name-part taxon-name-part-type="subfamily">Cassidinae</tp:taxon-name-part></tp:taxon-name>, <tp:taxon-name><tp:taxon-name-part taxon-name-part-type="tribe">Cassidini</tp:taxon-name-part></tp:taxon-name>)</article-title><source>Zookeys</source><day>28</day><month>5</month><year>2015</year><volume>2015</volume><issue>506</issue><fpage>61</fpage><lpage>74</lpage><pub-id pub-id-type="doi">10.3897/zookeys.506.8770</pub-id></mixed-citation></tp:treatment-meta><tp:nomenclature><tp:taxon-name>
                        
                        <tp:taxon-name-part taxon-name-part-type="subgenus">Xenocassis</tp:taxon-name-part>
                    </tp:taxon-name><tp:taxon-authority>Spaeth, 1936</tp:taxon-authority><xref ref-type="fig" rid="F2">Figs 12–13</xref><tp:nomenclature-citation-list><tp:nomenclature-citation><tp:taxon-name><tp:taxon-name-part taxon-name-part-type="genus">Xenocassis</tp:taxon-name-part></tp:taxon-name><comment> Spaeth, 1936: 260; <xref ref-type="bibr" rid="B9">Hincks 1952</xref>: 342 (as subgenus of <italic><tp:taxon-name><tp:taxon-name-part taxon-name-part-type="genus">Charidotella</tp:taxon-name-part></tp:taxon-name></italic>).</comment></tp:nomenclature-citation></tp:nomenclature-citation-list></tp:nomenclature><tp:treatment-sec sec-type="Type species"><title>Type species.</title><p><italic><tp:taxon-name><tp:taxon-name-part taxon-name-part-type="genus">Coptocycla</tp:taxon-name-part> <tp:taxon-name-part taxon-name-part-type="species">amoena</tp:taxon-name-part></tp:taxon-name></italic> Boheman, 1855 by original designation.</p></tp:treatment-sec><tp:treatment-sec sec-type="Number of species"><title>Number of species.</title><p>15 (present paper).</p></tp:treatment-sec><tp:treatment-sec sec-type="Key to species"><title>Key to species.</title><p>Not yet proposed.</p></tp:treatment-sec><tp:treatment-sec sec-type="Range"><title>Range.</title><p>Mexico to Peru with most species in the Central America.</p></tp:treatment-sec><tp:treatment-sec sec-type="Distinguishing characters"><title>Distinguishing characters.</title><p><italic><tp:taxon-name><tp:taxon-name-part taxon-name-part-type="subgenus">Xenocassis</tp:taxon-name-part></tp:taxon-name></italic> species can be easily separated from other subgenera by the small eyes covering only 2/3 of lateral sides of the head thus gena is well visible while all other subgenera have large eyes. In addition <italic><tp:taxon-name><tp:taxon-name-part taxon-name-part-type="subgenus">Xenocassis</tp:taxon-name-part></tp:taxon-name></italic> has nearly regularly circular body outline, weakly convex elytra with coarser punctation on lateral slope, and dorsum with ring pattern on the upper side. In extreme cases the ring can form a large discal spot or can be completely vanished thus whole dorsum is uniformly yellow.</p></tp:treatment-sec><tp:treatment-sec sec-type="Remarks"><title>Remarks.</title><p>So far <italic><tp:taxon-name><tp:taxon-name-part taxon-name-part-type="subgenus">Xenocassis</tp:taxon-name-part></tp:taxon-name></italic> was separated from other genera on the basis of the tarsal claws and general body shape. <xref ref-type="bibr" rid="B19">Windsor et al. (1992)</xref> were the first who noticed that all species have also small eyes in comparison to other <italic><tp:taxon-name><tp:taxon-name-part taxon-name-part-type="genus">Chardotella</tp:taxon-name-part></tp:taxon-name></italic> species. As a result they raised <italic><tp:taxon-name><tp:taxon-name-part taxon-name-part-type="subgenus">Xenocassis</tp:taxon-name-part></tp:taxon-name></italic> to genus in the provided key but unfortunately made no additional comments and their change was not accepted later (e.g. <xref ref-type="bibr" rid="B4">Borowiec 1999</xref>). We agree with them that the small size of the eye is diagnostic for <italic><tp:taxon-name><tp:taxon-name-part taxon-name-part-type="subgenus">Xenocassis</tp:taxon-name-part></tp:taxon-name></italic> and found that five species currently classified in the nominotypical subgenus should be transferred to <italic><tp:taxon-name><tp:taxon-name-part taxon-name-part-type="subgenus">Xenocassis</tp:taxon-name-part></tp:taxon-name></italic> based on this character. In addition we found that <italic><tp:taxon-name><tp:taxon-name-part taxon-name-part-type="subgenus">Xenocassis</tp:taxon-name-part></tp:taxon-name></italic> species are very variable regarding the size and presence of tarsal appendages. The genus was based by <xref ref-type="bibr" rid="B13">Spaeth (1936)</xref> on the outer claws of the metatarsi simple in both sexes, however, examination of extensive material revealed that even the type species, <italic><tp:taxon-name><tp:taxon-name-part taxon-name-part-type="genus">Charidotella</tp:taxon-name-part> <tp:taxon-name-part taxon-name-part-type="species">amoena</tp:taxon-name-part></tp:taxon-name></italic>, could have the outer claws of the metatarsi with a large basal tooth. Similar situation was found in two other species we had extensive material to study – <tp:taxon-name><tp:taxon-name-part taxon-name-part-type="genus">Charidotella</tp:taxon-name-part> (<tp:taxon-name-part taxon-name-part-type="subgenus">Xenocassis</tp:taxon-name-part>) <tp:taxon-name-part taxon-name-part-type="species">ambita</tp:taxon-name-part></tp:taxon-name> (Champion, 1894) and <tp:taxon-name><tp:taxon-name-part taxon-name-part-type="genus">Charidotella</tp:taxon-name-part> (<tp:taxon-name-part taxon-name-part-type="subgenus">Xenocassis</tp:taxon-name-part>) <tp:taxon-name-part taxon-name-part-type="species">puella</tp:taxon-name-part></tp:taxon-name> (Boheman, 1855). In both the basal teeth showed variable size even within one population. While the size of the eye is constant. Some species of other subgenera have slightly smaller eyes than others thus they have gena visible but always very narrow while species of <italic><tp:taxon-name><tp:taxon-name-part taxon-name-part-type="subgenus">Xenocassis</tp:taxon-name-part></tp:taxon-name></italic> have gena covering approximately basal third of lateral side of the head.</p><!--PageBreak--><p>We consider <italic><tp:taxon-name><tp:taxon-name-part taxon-name-part-type="subgenus">Xenocassis</tp:taxon-name-part></tp:taxon-name></italic> as subgenus of <italic><tp:taxon-name><tp:taxon-name-part taxon-name-part-type="genus">Charidotella</tp:taxon-name-part></tp:taxon-name></italic> as the size of the eye is found variable also in some other new world <tp:taxon-name><tp:taxon-name-part taxon-name-part-type="tribe">Cassidini</tp:taxon-name-part></tp:taxon-name> genera, e.g. <italic><tp:taxon-name><tp:taxon-name-part taxon-name-part-type="genus">Charidotis</tp:taxon-name-part></tp:taxon-name></italic> Boheman, 1855 and <italic><tp:taxon-name><tp:taxon-name-part taxon-name-part-type="genus">Plagiometriona</tp:taxon-name-part></tp:taxon-name></italic> Spaeth, 1899.</p><p>Last catalogue, <xref ref-type="bibr" rid="B4">Borowiec (1999)</xref> listed 10 species in the subgenus <italic><tp:taxon-name><tp:taxon-name-part taxon-name-part-type="subgenus">Xenocassis</tp:taxon-name-part></tp:taxon-name></italic>. We have recently examined types of all species and found that one was wrongly assigned to <italic><tp:taxon-name><tp:taxon-name-part taxon-name-part-type="subgenus">Xenocassis</tp:taxon-name-part></tp:taxon-name></italic>. <italic><tp:taxon-name><tp:taxon-name-part taxon-name-part-type="genus">Coptocycla</tp:taxon-name-part> <tp:taxon-name-part taxon-name-part-type="species">cingulata</tp:taxon-name-part></tp:taxon-name></italic> Boheman, 1862 (type seen in the Natural History Museum, London) was unknown to most authors and have been tentatively placed in <italic><tp:taxon-name><tp:taxon-name-part taxon-name-part-type="genus">Charidotella</tp:taxon-name-part></tp:taxon-name></italic> based on the original description (<xref ref-type="bibr" rid="B2">Boheman 1862</xref>) and notes published by <xref ref-type="bibr" rid="B8">Champion (1894)</xref> in the <tp:taxon-name><tp:taxon-name-part taxon-name-part-type="subfamily">Cassidinae</tp:taxon-name-part></tp:taxon-name> volume of the Biologia Centrali Americana (<xref ref-type="bibr" rid="B3">Borowiec 1989</xref>). It posses all characters of the genus <italic><tp:taxon-name><tp:taxon-name-part taxon-name-part-type="genus">Plagiometriona</tp:taxon-name-part></tp:taxon-name></italic> and is here transferred to it as <italic><tp:taxon-name><tp:taxon-name-part taxon-name-part-type="genus">Plagiometriona</tp:taxon-name-part> <tp:taxon-name-part taxon-name-part-type="species">cingulata</tp:taxon-name-part></tp:taxon-name></italic> (Boheman, 1862), comb. n.</p><p>During examination of species placed in the nominotypical subgenus we found four which had small eyes and are here transferred to <italic><tp:taxon-name><tp:taxon-name-part taxon-name-part-type="subgenus">Xenocassis</tp:taxon-name-part></tp:taxon-name></italic>: <tp:taxon-name><tp:taxon-name-part taxon-name-part-type="genus">Charidotella</tp:taxon-name-part> (<tp:taxon-name-part taxon-name-part-type="subgenus">Xenocassis</tp:taxon-name-part>) <tp:taxon-name-part taxon-name-part-type="species">discoidalis</tp:taxon-name-part></tp:taxon-name> (Boheman, 1855), comb. n., <tp:taxon-name><tp:taxon-name-part taxon-name-part-type="genus">Charidotella</tp:taxon-name-part> (<tp:taxon-name-part taxon-name-part-type="subgenus">Xenocassis</tp:taxon-name-part>) <tp:taxon-name-part taxon-name-part-type="species">incerta</tp:taxon-name-part></tp:taxon-name> (Boheman, 1855), comb. n., <tp:taxon-name><tp:taxon-name-part taxon-name-part-type="genus">Charidotella</tp:taxon-name-part> (<tp:taxon-name-part taxon-name-part-type="subgenus">Xenocassis</tp:taxon-name-part>) <tp:taxon-name-part taxon-name-part-type="species">purpurea</tp:taxon-name-part></tp:taxon-name> (Linnaeus, 1758), comb. n., and <tp:taxon-name><tp:taxon-name-part taxon-name-part-type="genus">Charidotella</tp:taxon-name-part> (<tp:taxon-name-part taxon-name-part-type="subgenus">Xenocassis</tp:taxon-name-part>) <tp:taxon-name-part taxon-name-part-type="species">myops</tp:taxon-name-part></tp:taxon-name> (Boheman, 1855), comb. n. Types of all, with exception of <italic><tp:taxon-name><tp:taxon-name-part taxon-name-part-type="genus">Charidotella</tp:taxon-name-part> <tp:taxon-name-part taxon-name-part-type="species">purpurea</tp:taxon-name-part></tp:taxon-name></italic>, were examined and are preserved in the Naturhistoriska Riksmuseet, Stockholm, Sweden. In addition <xref ref-type="bibr" rid="B1">Boheman (1855)</xref> described two more species in the same groups as abovementioned ones and we have strong feeling that they belong to <italic><tp:taxon-name><tp:taxon-name-part taxon-name-part-type="genus">Xenocassis</tp:taxon-name-part></tp:taxon-name></italic> too: <tp:taxon-name><tp:taxon-name-part taxon-name-part-type="genus">Charidotella</tp:taxon-name-part> (<tp:taxon-name-part taxon-name-part-type="subgenus">Xenocassis</tp:taxon-name-part>) <tp:taxon-name-part taxon-name-part-type="species">amoenula</tp:taxon-name-part></tp:taxon-name> (Boheman, 1855), comb. n. and <tp:taxon-name><tp:taxon-name-part taxon-name-part-type="genus">Charidotella</tp:taxon-name-part> (<tp:taxon-name-part taxon-name-part-type="subgenus">Xenocassis</tp:taxon-name-part>) <tp:taxon-name-part taxon-name-part-type="species">cyclographa</tp:taxon-name-part></tp:taxon-name> (Boheman, 1855), comb. n. Unfortunately, we were not able to locate their type specimens thus the transfer is tentative, based on primary descriptions according to which the species should have the circular body shape, the annulus on upper side of the elytra, and coarser punctation on the lateral slope of elytral disc like other <italic><tp:taxon-name><tp:taxon-name-part taxon-name-part-type="genus">Xenocassis</tp:taxon-name-part></tp:taxon-name></italic> species.</p></tp:treatment-sec><tp:treatment-sec><!--Section generated to contain objects referenced in tp:taxon-treatment.--><fig id="F2" position="float" orientation="portrait"><label>Figures 8–17.</label><caption><p>Type species for subgenera of <italic><tp:taxon-name><tp:taxon-name-part taxon-name-part-type="genus">Charidotella</tp:taxon-name-part></tp:taxon-name></italic>. <bold>8–9</bold> <tp:taxon-name><tp:taxon-name-part taxon-name-part-type="genus">Charidotella</tp:taxon-name-part> <tp:taxon-name-part taxon-name-part-type="sensu">(s. str.)</tp:taxon-name-part> <tp:taxon-name-part taxon-name-part-type="species">zona</tp:taxon-name-part></tp:taxon-name> (Fabricius, 1801) <bold>10–11</bold> <tp:taxon-name><tp:taxon-name-part taxon-name-part-type="genus">Charidotella</tp:taxon-name-part> (<tp:taxon-name-part taxon-name-part-type="subgenus">Chaerocassis</tp:taxon-name-part>) <tp:taxon-name-part taxon-name-part-type="species">marculenta</tp:taxon-name-part></tp:taxon-name> (Boheman, 1855) <bold>12–13</bold> <tp:taxon-name><tp:taxon-name-part taxon-name-part-type="genus">Charidotella</tp:taxon-name-part> (<tp:taxon-name-part taxon-name-part-type="subgenus">Xenocassis</tp:taxon-name-part>) <tp:taxon-name-part taxon-name-part-type="species">amoena</tp:taxon-name-part></tp:taxon-name> (Boheman, 1855) <bold>14–15</bold> <tp:taxon-name><tp:taxon-name-part taxon-name-part-type="genus">Charidotella</tp:taxon-name-part> (<tp:taxon-name-part taxon-name-part-type="subgenus">Philaspis</tp:taxon-name-part>) <tp:taxon-name-part taxon-name-part-type="species">seriatopunctata</tp:taxon-name-part></tp:taxon-name> (Spaeth, 1901) <bold>16–17</bold> <tp:taxon-name><tp:taxon-name-part taxon-name-part-type="genus">Charidotella</tp:taxon-name-part> (<tp:taxon-name-part taxon-name-part-type="subgenus">Metrionaspis</tp:taxon-name-part>) <tp:taxon-name-part taxon-name-part-type="species">rubicunda</tp:taxon-name-part></tp:taxon-name> (Guérin-Méneville, 1844).</p></caption><graphic xmlns:xlink="http://www.w3.org/1999/xlink" xlink:href="zookeys-506-061-g002.jpg" position="float" orientation="portrait" xlink:type="simple" id="oo_44385.jpg"/></fig></tp:treatment-sec><ref-list><ref id="B9"><mixed-citation xmlns:xlink="http://www.w3.org/1999/xlink" xlink:type="simple"><person-group><name name-style="western"><surname>Hincks</surname><given-names>WD</given-names></name></person-group> (<year>1952</year>) <article-title>The Genera of the <tp:taxon-name><tp:taxon-name-part taxon-name-part-type="subfamily">Cassidinae</tp:taxon-name-part></tp:taxon-name> (<tp:taxon-name><tp:taxon-name-part taxon-name-part-type="order">Coleoptera</tp:taxon-name-part></tp:taxon-name>: <tp:taxon-name><tp:taxon-name-part taxon-name-part-type="family">Chrysomelidae</tp:taxon-name-part></tp:taxon-name>).</article-title> <source>Transactions of the Royal Entomological Society of London</source> <volume>103</volume>(<issue>10</issue>): <fpage>327</fpage>–<lpage>358</lpage>. doi: <ext-link ext-link-type="doi" xlink:href="10.1111/j.1365-2311.1952.tb01061.x" xlink:type="simple">10.1111/j.1365-2311.1952.tb01061.x</ext-link></mixed-citation></ref><ref id="B19"><mixed-citation xmlns:xlink="http://www.w3.org/1999/xlink" xlink:type="simple"><person-group><name name-style="western"><surname>Windsor</surname><given-names>DM</given-names></name><name name-style="western"><surname>Riley</surname><given-names>EG</given-names></name><name name-style="western"><surname>Stockwell</surname><given-names>HP</given-names></name></person-group> (<year>1992</year>) <article-title>An introduction to the biology and systematics of Panamanian totroise beetles (<tp:taxon-name><tp:taxon-name-part taxon-name-part-type="order">Coleoptera</tp:taxon-name-part></tp:taxon-name>: <tp:taxon-name><tp:taxon-name-part taxon-name-part-type="family">Chrysomelidae</tp:taxon-name-part></tp:taxon-name>: <tp:taxon-name><tp:taxon-name-part taxon-name-part-type="subfamily">Cassidinae</tp:taxon-name-part></tp:taxon-name>).</article-title> In: <person-group><name name-style="western"><surname>Quintero</surname><given-names>D</given-names></name><name name-style="western"><surname>Aiello</surname><given-names>A</given-names></name></person-group> (<role>Eds</role>) <source>Insects of Panama and Mesoamerica, selected studies</source>. <publisher-name>Oxford University Press</publisher-name>, <publisher-loc>Oxford-New York-Tokyo</publisher-loc>, <fpage>372</fpage>–<lpage>391</lpage>.</mixed-citation></ref><ref id="B4"><mixed-citation xmlns:xlink="http://www.w3.org/1999/xlink" xlink:type="simple"><person-group><name name-style="western"><surname>Borowiec</surname><given-names>L</given-names></name></person-group> (<year>1999</year>) <source>A world catalogue of the <tp:taxon-name><tp:taxon-name-part taxon-name-part-type="subfamily">Cassidinae</tp:taxon-name-part></tp:taxon-name> (<tp:taxon-name><tp:taxon-name-part taxon-name-part-type="order">Coleoptera</tp:taxon-name-part></tp:taxon-name>: <tp:taxon-name><tp:taxon-name-part taxon-name-part-type="family">Chrysomelidae</tp:taxon-name-part></tp:taxon-name>).</source> <publisher-name>Biologica Silesiae</publisher-name>, <publisher-loc>Wrocław</publisher-loc>, <size units="page">476 pp</size>.</mixed-citation></ref><ref id="B13"><mixed-citation xmlns:xlink="http://www.w3.org/1999/xlink" xlink:type="simple"><person-group><name name-style="western"><surname>Spaeth</surname><given-names>F</given-names></name></person-group> (<year>1936</year>) <article-title>Mitteilungen über neue oder bemerkenswerte Cassidinen aus dem Senckenberg-Museum (Ins. Col.).</article-title> <source>Entomologische Rundschau</source> <volume>53</volume>(<issue>19</issue>): <fpage>259</fpage>–<lpage>262</lpage>.</mixed-citation></ref><ref id="B2"><mixed-citation xmlns:xlink="http://www.w3.org/1999/xlink" xlink:type="simple"><person-group><name name-style="western"><surname>Boheman</surname><given-names>CH</given-names></name></person-group> (<year>1862</year>) <source>Monographia Cassididarum</source>. <volume>Tomus Quartus</volume>. (<supplement>Supplementum</supplement>). <publisher-name>Officina Norstedtiana</publisher-name>, <publisher-loc>Holmiae</publisher-loc>, <size units="page">504 pp</size>.</mixed-citation></ref><ref id="B8"><mixed-citation xmlns:xlink="http://www.w3.org/1999/xlink" xlink:type="simple"><person-group><name name-style="western"><surname>Champion</surname><given-names>GC</given-names></name></person-group> (<year>1894</year>) <article-title>[<tp:taxon-name><tp:taxon-name-part taxon-name-part-type="family">Cassidae</tp:taxon-name-part></tp:taxon-name>].</article-title> In: <person-group><name name-style="western"><surname>Godman</surname><given-names>FD</given-names></name><name name-style="western"><surname>Salvin</surname><given-names>O</given-names></name></person-group> (<role>Eds</role>) <source>Biologia Centrali-Americana. <tp:taxon-name><tp:taxon-name-part taxon-name-part-type="class">Insecta</tp:taxon-name-part></tp:taxon-name>. <tp:taxon-name><tp:taxon-name-part taxon-name-part-type="order">Coleoptera</tp:taxon-name-part></tp:taxon-name></source>. <volume>Vol. VI</volume>. <issue>Part 2</issue>. <tp:taxon-name><tp:taxon-name-part taxon-name-part-type="clade">Phytophaga</tp:taxon-name-part></tp:taxon-name> (part). <publisher-name>Taylor &amp; Francis</publisher-name>, <publisher-loc>London</publisher-loc>, <fpage>165</fpage>–<lpage>232</lpage>.</mixed-citation></ref><ref id="B3"><mixed-citation xmlns:xlink="http://www.w3.org/1999/xlink" xlink:type="simple"><person-group><name name-style="western"><surname>Borowiec</surname><given-names>L</given-names></name></person-group> (<year>1989</year>) <article-title>Three new species of <italic><tp:taxon-name><tp:taxon-name-part taxon-name-part-type="genus">Charidotella</tp:taxon-name-part></tp:taxon-name></italic> Weise (<tp:taxon-name><tp:taxon-name-part taxon-name-part-type="order">Coleoptera</tp:taxon-name-part></tp:taxon-name>, <tp:taxon-name><tp:taxon-name-part taxon-name-part-type="family">Chrysomelidae</tp:taxon-name-part></tp:taxon-name>, <tp:taxon-name><tp:taxon-name-part taxon-name-part-type="subfamily">Cassidinae</tp:taxon-name-part></tp:taxon-name>), with checklist of the genus.</article-title> <source>Polskie Pismo Entomologiczne</source> <volume>59</volume>: <fpage>203</fpage>–<lpage>222</lpage>.</mixed-citation></ref><ref id="B1"><mixed-citation xmlns:xlink="http://www.w3.org/1999/xlink" xlink:type="simple"><person-group><name name-style="western"><surname>Boheman</surname><given-names>CH</given-names></name></person-group> (<year>1855</year>) <source>Monographia Cassididarum</source>. <volume>Tomus Tertius</volume>. <publisher-name>Officina Norstedtiana</publisher-name>, <publisher-loc>Holmiae</publisher-loc>, <size units="page">543 pp</size>.</mixed-citation></ref></ref-list></tp:taxon-treatment>
