# Supplementary material for: Subgenera of Charidotella Weise with description of a new subgenus and species from Brazil (Coleoptera, Chrysomelidae, Cassidinae, Cassidini)
Source: Zookeys. 2015 May 28;(506):61–74. doi: 10.3897/zookeys.506.8770 (PMC4467181; doi:10.3897/zookeys.506.8770)
Supplement: XML Treatment for Chapadacassis [file zookeys.506.8770-treatment6.xml]

<!DOCTYPE tp:taxon-treatment
  PUBLIC "-//TaxonX//DTD Taxonomic Treatment Publishing DTD v0 20100105//EN" "tax-treatment-NSO.dtd">
<tp:taxon-treatment xmlns:tp="http://www.plazi.org/taxpub"><tp:treatment-meta><kwd-group><label>Taxon classification</label><kwd><named-content content-type="kingdom">Animalia</named-content></kwd><kwd><named-content content-type="order">Coleoptera</named-content></kwd><kwd><named-content content-type="family">Chrysomelidae</named-content></kwd></kwd-group><mixed-citation publication-type="journal"><person-group><name><surname>Sekerka</surname><given-names>Lukáš</given-names></name><name><surname>Borowiec</surname><given-names>Lech</given-names></name></person-group><article-title>Subgenera of <italic><tp:taxon-name><tp:taxon-name-part taxon-name-part-type="genus">Charidotella</tp:taxon-name-part></tp:taxon-name></italic> Weise with description of a new subgenus and species from Brazil (<tp:taxon-name><tp:taxon-name-part taxon-name-part-type="order">Coleoptera</tp:taxon-name-part></tp:taxon-name>, <tp:taxon-name><tp:taxon-name-part taxon-name-part-type="family">Chrysomelidae</tp:taxon-name-part></tp:taxon-name>, <tp:taxon-name><tp:taxon-name-part taxon-name-part-type="subfamily">Cassidinae</tp:taxon-name-part></tp:taxon-name>, <tp:taxon-name><tp:taxon-name-part taxon-name-part-type="tribe">Cassidini</tp:taxon-name-part></tp:taxon-name>)</article-title><source>Zookeys</source><day>28</day><month>5</month><year>2015</year><volume>2015</volume><issue>506</issue><fpage>61</fpage><lpage>74</lpage><pub-id pub-id-type="doi">10.3897/zookeys.506.8770</pub-id></mixed-citation></tp:treatment-meta><tp:nomenclature><tp:taxon-name>
                        
                        <tp:taxon-name-part taxon-name-part-type="subgenus">Chapadacassis</tp:taxon-name-part>
                        <object-id xmlns:xlink="http://www.w3.org/1999/xlink" content-type="zoobank" xlink:type="simple">http://zoobank.org/2BC3A84F-44A2-48C0-A888-14EB4101B789</object-id>
                    </tp:taxon-name><tp:taxon-status xmlns:xlink="http://www.w3.org/1999/xlink" xlink:type="simple">subgen. n.</tp:taxon-status><xref ref-type="fig" rid="F1">Figs 1–7</xref><!--PageBreak--></tp:nomenclature><tp:treatment-sec sec-type="Type species"><title>Type species.</title><p><tp:taxon-name><tp:taxon-name-part taxon-name-part-type="genus">Charidotella</tp:taxon-name-part> (<tp:taxon-name-part taxon-name-part-type="subgenus">Chapadacassis</tp:taxon-name-part>) <tp:taxon-name-part taxon-name-part-type="species">paradoxa</tp:taxon-name-part></tp:taxon-name> sp. n. here designated.</p></tp:treatment-sec><tp:treatment-sec sec-type="Etymology"><title>Etymology.</title><p>The genus name is a combination of its type locality, the Chapada plateau and the genus name <italic><tp:taxon-name><tp:taxon-name-part taxon-name-part-type="genus">Cassida</tp:taxon-name-part></tp:taxon-name></italic>, gender feminine.</p></tp:treatment-sec><tp:treatment-sec sec-type="Diagnosis"><title>Diagnosis.</title><p><italic><tp:taxon-name><tp:taxon-name-part taxon-name-part-type="subgenus">Chapadacassis</tp:taxon-name-part></tp:taxon-name></italic> subgen. n. is well characterized by completely irregular punctation of the elytra, only apical two thirds of sutural row appear more or less regular, while all other <italic><tp:taxon-name><tp:taxon-name-part taxon-name-part-type="genus">Charidotella</tp:taxon-name-part></tp:taxon-name></italic> species have mostly regular punctation of the elytra. Mostly or completely irregular punctation of the elytra is generally a rare feature in Neotropical <tp:taxon-name><tp:taxon-name-part taxon-name-part-type="tribe">Cassidini</tp:taxon-name-part></tp:taxon-name> present only in a few taxa (e.g. <italic><tp:taxon-name><tp:taxon-name-part taxon-name-part-type="genus">Metriona</tp:taxon-name-part> <tp:taxon-name-part taxon-name-part-type="species">elatior</tp:taxon-name-part></tp:taxon-name></italic> (Klug, 1829) or <italic><tp:taxon-name><tp:taxon-name-part taxon-name-part-type="genus">Scaeocassis</tp:taxon-name-part> <tp:taxon-name-part taxon-name-part-type="species">turbulenta</tp:taxon-name-part></tp:taxon-name></italic> (Boheman, 1862)).</p><p>Externally, <!--PageBreak--><italic><tp:taxon-name><tp:taxon-name-part taxon-name-part-type="subgenus">Chapadacassis</tp:taxon-name-part></tp:taxon-name></italic> subgen. n. is reminiscent of <italic><tp:taxon-name><tp:taxon-name-part taxon-name-part-type="subgenus">Philaspis</tp:taxon-name-part></tp:taxon-name></italic> because of the body shape, but <italic><tp:taxon-name><tp:taxon-name-part taxon-name-part-type="subgenus">Philaspis</tp:taxon-name-part></tp:taxon-name></italic> species have moderately and regularly convex elytra without any impressions while <italic><tp:taxon-name><tp:taxon-name-part taxon-name-part-type="subgenus">Chapadacassis</tp:taxon-name-part></tp:taxon-name></italic> subgen. n. has strongly convex elytra with moderate scutellar impressions thus elytral profile is distinctly broken (Fig. <xref ref-type="fig" rid="F1">2</xref>). <italic><tp:taxon-name><tp:taxon-name-part taxon-name-part-type="subgenus">Chapadacassis</tp:taxon-name-part></tp:taxon-name></italic> subgen. n. also differs in having lateral sides of pronotum rounded (angulate in <italic><tp:taxon-name><tp:taxon-name-part taxon-name-part-type="subgenus">Philaspis</tp:taxon-name-part></tp:taxon-name></italic>), tarsal claws with small tooth (large in <italic><tp:taxon-name><tp:taxon-name-part taxon-name-part-type="subgenus">Philaspis</tp:taxon-name-part></tp:taxon-name></italic>), antennae with five basal shiny and slim antennomeres (six in <italic><tp:taxon-name><tp:taxon-name-part taxon-name-part-type="subgenus">Philaspis</tp:taxon-name-part></tp:taxon-name></italic>), and antennomeres II and III subequal in length and IV longer than either (III and IV subequal in length and II distinctly shorter than either one).</p><fig id="F1" position="float" orientation="portrait"><label>Figures 1–7.</label><caption><p><tp:taxon-name><tp:taxon-name-part taxon-name-part-type="genus">Charidotella</tp:taxon-name-part> (<tp:taxon-name-part taxon-name-part-type="subgenus">Chapadacassis</tp:taxon-name-part>) <tp:taxon-name-part taxon-name-part-type="species">paradoxa</tp:taxon-name-part></tp:taxon-name> sp. n. <bold>1</bold> body dorsal <bold>2</bold> body lateral <bold>3</bold> antenna <bold>4</bold> head and prosternum <bold>5</bold> outer claw of protarsus <bold>6</bold> inner claw of mesotarsus <bold>7</bold> inner claw of metatarsus.</p></caption><graphic xmlns:xlink="http://www.w3.org/1999/xlink" xlink:href="zookeys-506-061-g001.jpg" position="float" orientation="portrait" xlink:type="simple" id="oo_44384.jpg"/></fig><fig id="F2" position="float" orientation="portrait"><label>Figures 8–17.</label><caption><p>Type species for subgenera of <italic><tp:taxon-name><tp:taxon-name-part taxon-name-part-type="genus">Charidotella</tp:taxon-name-part></tp:taxon-name></italic>. <bold>8–9</bold> <tp:taxon-name><tp:taxon-name-part taxon-name-part-type="genus">Charidotella</tp:taxon-name-part> <tp:taxon-name-part taxon-name-part-type="sensu">(s. str.)</tp:taxon-name-part> <tp:taxon-name-part taxon-name-part-type="species">zona</tp:taxon-name-part></tp:taxon-name> (Fabricius, 1801) <bold>10–11</bold> <tp:taxon-name><tp:taxon-name-part taxon-name-part-type="genus">Charidotella</tp:taxon-name-part> (<tp:taxon-name-part taxon-name-part-type="subgenus">Chaerocassis</tp:taxon-name-part>) <tp:taxon-name-part taxon-name-part-type="species">marculenta</tp:taxon-name-part></tp:taxon-name> (Boheman, 1855) <bold>12–13</bold> <tp:taxon-name><tp:taxon-name-part taxon-name-part-type="genus">Charidotella</tp:taxon-name-part> (<tp:taxon-name-part taxon-name-part-type="subgenus">Xenocassis</tp:taxon-name-part>) <tp:taxon-name-part taxon-name-part-type="species">amoena</tp:taxon-name-part></tp:taxon-name> (Boheman, 1855) <bold>14–15</bold> <tp:taxon-name><tp:taxon-name-part taxon-name-part-type="genus">Charidotella</tp:taxon-name-part> (<tp:taxon-name-part taxon-name-part-type="subgenus">Philaspis</tp:taxon-name-part>) <tp:taxon-name-part taxon-name-part-type="species">seriatopunctata</tp:taxon-name-part></tp:taxon-name> (Spaeth, 1901) <bold>16–17</bold> <tp:taxon-name><tp:taxon-name-part taxon-name-part-type="genus">Charidotella</tp:taxon-name-part> (<tp:taxon-name-part taxon-name-part-type="subgenus">Metrionaspis</tp:taxon-name-part>) <tp:taxon-name-part taxon-name-part-type="species">rubicunda</tp:taxon-name-part></tp:taxon-name> (Guérin-Méneville, 1844).</p></caption><graphic xmlns:xlink="http://www.w3.org/1999/xlink" xlink:href="zookeys-506-061-g002.jpg" position="float" orientation="portrait" xlink:type="simple" id="oo_44385.jpg"/></fig><!--PageBreak--></tp:treatment-sec><tp:treatment-sec sec-type="Description"><title>Description.</title><p>Body 7.6 mm long and 5.9 mm wide, broadly oval and strongly convex (Figs <xref ref-type="fig" rid="F1">1–2</xref>). Pronotum subpentagonal, 1.9 times wider than long, widest slightly before midlength with obtuse lateral sides. Disc indistinctly separated from explanate <!--PageBreak-->margin, whole surface of pronotum sparsely and coarsely punctate. Scutellum triangular, smooth, dull, micro-reticulate. Elytral base distinctly wider than base of pronotum, humeral angles strongly protruding anterad and rounded. Disc strongly convex, moderately impresed on each side of scutellum, thus lateral profile broken (Fig. <xref ref-type="fig" rid="F1">2</xref>). Punctation of elytra overall coarse, mostly irregular only first two rows more or less regular in apical half. Marginal row distinct, interrupted by large callosity around midlength, its punctures approximately twice coarser than those on disc. Explanate margin broad, almost as broad as half width of disc, strongly declivous, sparsely and coarsely punctate. Extreme outer margin swollen.</p><p>Eyes large, gena not visible. Clypeus transverse, impunctate and shiny, anterior margin micro-rugose and slightly elevated (Fig. <xref ref-type="fig" rid="F1">4</xref>). Antennae slim, antennomeres I–V slim, glabrous and shiny, antennomere V intermediate, VI–XI broad and densely pubescent (Fig. <xref ref-type="fig" rid="F1">3</xref>). Labrum oval, not emarginate. Mandible with three large teeth. Prosternal collar slightly expanded towards mouth. Prosternal process broad with moderately expanded apex. Metepisterna coarsely punctate and dull. Mesepimera and mesepisterna micro-reticulate and dull. Metaventrite smooth, shiny and sparsely punctate. Abdominal ventrites I–IV smooth and shiny, V shiny and sparsely punctate, each puncture with long seta. Legs normal, slim, tarsal claws divergent. Both pro- and metaclaws appendiculate with small tooth. Outer mesoclaw claw simple (Fig. <xref ref-type="fig" rid="F1">6</xref>), inner with small tooth.</p></tp:treatment-sec></tp:taxon-treatment>
